# Supplementary material for: Targeting of the Mitochondrial TET1 Protein by Pyrrolo[3,2-b]pyrrole Chelators
Source: Int J Mol Sci. 2022 Sep 16;23(18):10850. doi: 10.3390/ijms231810850 (PMC9505425; doi:10.3390/ijms231810850)
Supplement: Supplementary file 1 [file ijms-23-10850-s001.zip]

Archive with 1 entries (1 files):
- ijms-1854344-supplementary.pdf
